# Supplementary material for: VOCs Are Relevant Biomarkers of Elicitor-Induced Defences in Grapevine
Source: Molecules. 2021 Jul 13;26(14):4258. doi: 10.3390/molecules26144258 (PMC8306312; doi:10.3390/molecules26144258)
Supplement: Supplementary file 1 [file molecules-26-04258-s001.zip]

Archive with 4 entries (4 files):
- Molecules_CLemaitreGuillier_ Figure S1.pdf
- Molecules_CLemaitreGuillier_Table S1.pdf
- Molecules_CLemaitreGuillier_Table S2.pdf
- Molecules_CLemaitreGuillier_Table S3.pdf
